# Supplementary material for: Alerting and Circadian Effects of Short-Wavelength vs. Long-Wavelength Narrow-Bandwidth Light during a Simulated Night Shift
Source: Clocks Sleep. 2020 Nov 25;2(4):502–22. doi: 10.3390/clockssleep2040037 (PMC7712639; doi:10.3390/clockssleep2040037)
Supplement: Supplementary file 1 [file clockssleep-02-00037-s001.zip]

Archive with 2 entries (2 files):
- clockssleep-938166 suppl for publish.pdf
- dataset.csv
