# Supplementary material for: Alerting and Circadian Effects of Short-Wavelength vs. Long-Wavelength Narrow-Bandwidth Light during a Simulated Night Shift
Source: Clocks Sleep. 2020 Nov 25;2(4):502–22. doi: 10.3390/clockssleep2040037 (PMC7712639; doi:10.3390/clockssleep2040037)
Supplement: Supplementary file 1 [file clockssleep-02-00037-s001.zip › dataset.csv]

participant	gender(0=female,1=male)	age	light(0=red,1=blue)	night_number	session	PANAS_positive_mood	PANAS_negative_mood	KSS	PVT_mean1RT	PVT_meanRT500	PVT_lapses500	DSST_n_correct	HEQ_irritability	HEQ_headache	HEQ_eyestrain	HEQ_eye_discomfort	HEQ_eye_fatigue	HEQ_difficulty_focusing	HEQ_difficulty_consentrating	HEQ_blurred_vision	light_evaluation_pleasantness	light_evaluation_clearness	light_evaluation_color	light_evaluation_brightness	light_evaluation_activating	light_evaluation_suitable_for_work	baseline_DLMO	final_DLMO	phase_shift_DLMO
1	0	22	0	1	1	27	10	4,5	3,30	309,01	0	73	1	1	1	1	2	1	1	2	5,4	5,0	1,0	2,0	1,5	4,5	21:57:00	21:44:00	0:-13:00
1			0	1	2	20	10	5,5	3,31	306,59	2	71
1			0	1	3	18	10	7,0	2,82	348,89	8	73	1	1	2	2	2	2	2	1
1			0	1	4	13	10	9,0	2,65	346,69	19	70
1			0	1	5	18	10	5,5	2,57	365,89	18	70	1	1	2	2	3	3	3	1
1			1	2	1	22	10	7,5	3,30	310,41	4	72	1	1	1	1	2	1	1	1	6,6	4,5	6,5	4,5	4,0	5,0	21:34:00	23:00:00	01:26:00
1			1	2	2	19	10	7,0	3,30	310,41	4	74
1			1	2	3	15	10	7,5	3,21	314,61	4	74	1	1	1	1	2	2	2	1
1			1	2	4	14	10	8,0	2,79	354,31	8	70
1			1	2	5	18	10	7,0	2,79	359,84	7	74	1	1	3	2	3	2	2	1
2	1	21	0	1	1	26	13	5,5	3,84	265,65	0	84	1	2	1	2	1	1	1	3	4,0	4,0	5,0	2,5	4,0	3,5	21:08:00	21:05:00	0:-3:00
2			0	1	2	21	13	7,0	3,75	275,33	1	76
2			0	1	3	19	13	7,5	3,07	321,34	11	80	3	3	3	3	3	2	3	1
2			0	1	4	13	16	8,0	3,65	280,05	2	76
2			0	1	5	13	11	9,0	2,88	329,75	18	75	1	3	3	3	2		4	2
2			1	2	1	22	14	5,0	3,84	264,09	1	80	2	2	2	2	1	1	1	1	3,6	6,0	4,5	5,0	4,0	2,5	20:18:00	22:12:00	01:54:00
2			1	2	2	17	13	4,5	3,57	281,24	2	82
2			1	2	3	17	10	5,0	3,56	287,97	3	83	2	3	3	3	2	1	1	2
2			1	2	4	15	12	6,5	3,19	300,98	9	75
2			1	2	5	18	11	7,0	3,28	300,00	8	83	2	3	2	3	3	1	2	1
3	0	21	0	2	1	31	11	3,0	3,78	270,41	0	77	1	1	1	1	1	2	2	2	3,8	3,5	2,0	3,5	2,5	3,5	23:04:00	23:23:00	00:19:00
3			0	2	2	24	10	3,0	3,67	275,70	1	71
3			0	2	3	16	10	5,0	3,74	273,39	0	69	1	1	2	1	2	2	2	1
3			0	2	4	13	10	7,0	3,59	283,61	0	73
3			0	2	5	12	10	8,0	3,54	288,71	1	76	1	2	3	2	4	4	4	2
3			1	1	1	27	14	3,5	4,01	253,23	0	71	1	1	1	1	1	1	1	1	4,4	5,5	7,0	4,0	5,5	5,5	23:00:00	23:31:00	00:31:00
3			1	1	2	26	10	4,5	3,70	273,75	1	71
3			1	1	3	25	11	5,5	3,70	275,04	0	76	1	1	1	1	1	1	1	1
3			1	1	4	19	10	6,5	3,46	298,21	0	74
3			1	1	5	18	10	7,0	3,53	290,09	1	69	1	1	3	3	3	3	3	1
4	0	19	0	2	1	25	11	6,5	3,08	327,56	2	72	2	2	3	3	2	4	3	3	2,1	3,0	2,0	4,5	4,0	1,5	21:30:00	21:50:00	00:20:00
4			0	2	2	19	12	6,5	2,92	339,73	7	73
4			0	2	3	17	12	8,0	2,89	347,20	5	71	3	3	4	4	4	4	4	3
4			0	2	4	11	11	9,0	1,99	398,75	37	74
4			0	2	5	12	11	8,0	3,18	315,44	3	78	2	3	4	4	4	4	3	3
4			1	1	1	26	17	6,5	3,15	324,29	0	76	2	1	4	3	3	4	2	3	3,1	3,0	5,0	5,5	4,0	2,5	20:41:00	21:33:00	00:52:00
4			1	1	2	22	12	7,0	3,20	319,95	0	78
4			1	1	3	19	12	6,5	2,99	333,81	4	70	3	2	4	3	4	4	3	3
4			1	1	4	12	12	8,0	2,67	363,33	11	77
4			1	1	5	13	12	7,5	2,71	361,98	6	75	2	2	4	3	4	4	3	4
5	0	22	0	2	1	24	10	2,0	3,77	268,91	0	85	1	1	2	1	1	1	1	1	4,0	4,0	3,0	4,0	3,5	3,5	22:44:00	23:11:00	00:27:00
5			0	2	2	21	10	4,5	3,62	282,68	0	89
5			0	2	3	21	10	6,0	3,68	276,29	0	87	1	2	3	2	3	2	2	1
5			0	2	4	18	10	7,5	3,60	282,25	0	88
5			0	2	5	17	10	9,0	3,57	285,68	1	88	1	2	3	3	3	2	2	1
5			1	1	1	25	10	1,0	3,86	263,47	0	85	1	1	1	1	1	1	1	1	4,0	4,0	4,5	3,0	3,5	6,5	22:03:00	24:20:00	02:17:00
5			1	1	2	24	10	2,0	3,93	257,18	0	86
5			1	1	3	22	10	3,0	4,04	253,39	0	89	1	1	2	1	1	1	1	1
5			1	1	4	20	10	4,0	3,85	263,63	0	86
5			1	1	5	19	10	5,5	3,64	281,77	0	88	1	1	3	1	3	2	2	1
6	0	19	0	1	1	27	10	8,0	3,52	287,30	1	77	1	1	2	1	3	3	3	2	3,5	4,0	2,0	3,5	4,0	4,0	21:09:00	24:12:00	03:03:00
6			0	1	2	22	10	8,0	3,16	319,10	3	69
6			0	1	3	20	11	8,0	3,03	334,39	4	71	2	2	3	3	4	3	2	2
6			0	1	4	15	11	9,0	2,61	371,21	12	71
6			0	1	5	13	11	9,0	2,34	393,49	24	72	2	1	3	4	4	4	4	4
7	0	24	1	1	1	27	12	6,5	2,75	364,74	6	94	2	1	3	3	3	3	3	2	2,8	3,0	5,5	5,0	5,0	3,0	21:32:00	23:43:00	02:11:00
7			1	1	2	18	11	7,5	2,71	366,75	13	85
7			1	1	3	18	10	8,0	2,46	370,06	22	91	2	2	4	4	4	4	4	3
7			1	1	4	14	12	8,5	2,51	370,53	35	79
7			1	1	5	14	10	8,0	2,26	391,02	29	92	1	2	4	4	4	4	3	4
8	0	21	0	1	1	35	10	3,0	3,40	291,36	3	79	1	1	1	1	1	1	1	1	5,5	6,0	2,0	3,0	4,0	4,5	20:09:00	20:35:00	00:26:00
8			0	1	2	45	11	2,5	3,06	326,90	5	80
8			0	1	3	43	11	3,0	2,98	329,90	8	83	1	1	2	1	2	1	2	1
8			0	1	4	29	10	4,0	3,71	275,08	1	80
8			0	1	5	26	10	5,0	3,21	311,88	6	73	1	1	2	1	3	3	3	2
8			1	2	1	32	10	3,0	2,79	327,68	21	76	1	1	1	1	1	1	1	1	5,3	6,0	5,0	5,0	5,5	6,0	20:37:00	19:34:00	-1:-3:00
8			1	2	2	17	11	4,5	2,70	338,78	17	76
8			1	2	3	34	10	3,0	3,40	301,31	4	78	1	1	1	1	1	1	2	1
8			1	2	4	22	10	3,5	2,89	325,52	18	78
8			1	2	5	26	10	3,0	2,68	353,50	18	81	1	1	2	1	2	2	2	1
9	0	18	1	1	1	21	11	8,0	2,30	356,67	29	68	1	1	2	2	2	2	2	2	5,1	4,5	4,5	4,0	4,0	5,5	20:11:00
9			1	1	2	11	10	9,0	0,96	368,17	27	69
9			1	1	3	14	10	8,5	2,66	363,40	28	57	1	1	4	4	4	4	4	4
9			1	1	4	10	10	9,0	1,42	373,75	36	49
9			1	1	5	10	10	9,0	1,91	384,81	33	70	1	1	4	4	4	4	4	4
10	1		0	1	1	31	13	3,0	2,99	338,87	3	75	1	1	1	1	2	2	2	1	6,1	5,0	1,5	2,0	2,0	4,0	23:12:00
10			0	1	2	26	12	4,0	3,45	308,57	0	67
10			0	1	3	23	13	6,0	2,84	359,28	3	70	2	1	3	2	2	3	3	1
10			0	1	4	18	12	7,0	2,54	379,70	14	63
10			0	1	5	11	15	9,0	2,29	381,82	35	68	3	2	4	3	4	4	4	1
11	1	20	0	1	1	36	14	5,0	3,22	311,88	1	72	1	2	2	2	2	1	2	2	5,0	6,0	5,0	4,5	4,5	5,0	22:12:00	22:06:00	0:-6:00
11			0	1	2	29	17	6,5	3,12	320,32	3	74
11			0	1	3	30	15	7,5	2,89	341,36	5	74	2	2	3	3	3	2	2	3
11			0	1	4	24	17	8,5	2,54	349,52	22	72
11			0	1	5	20	18	8,5	2,61	340,59	19	74	2	2	3	3	3	3	2	3
11			1	2	1	33	12	3,5	3,21	312,83	2	78	3	2	3	3	1	2	1	2	3,6	5,0	4,5	4,0	4,5	3,0
11			1	2	2	24	13	4,5	3,30	305,10	2	83
11			1	2	3	27	15	5,0	3,39	296,37	2	78	2	2	3	3	3	2	2	3
11			1	2	4	25	13	6,0	3,25	306,60	3	82
11			1	2	5	24	14	6,5	3,10	319,94	5	81	2	2	3	3	3	2	2	3
12	0	21	0	1	1	22	11	4,5	3,36	301,73	0	82	1	1	2	1	1	1	1	1	5,1	4,0	3,0	3,0	3,5	4,0
12			0	1	2	17	10	6,5	3,09	324,26	2	76
12			0	1	3	12	10	7,5	2,97	339,33	2	80	1	1	2	1	3	2	2	1
12			0	1	4	11	10	8,5	2,72	362,10	6	78
12			0	1	5	15	10	7,5	2,92	342,66	3	81	1	1	2	1	2	2	2	1
12			1	2	1	33	12	3,0	3,19	316,99	1	75	1	1	1	1	2	1	1	1	4,3	4,0	5,5	5,5	5,0	5,0	19:08:00
12			1	2	2	22	10	4,0	3,10	324,57	2	79
12			1	2	3	22	10	4,5	3,21	318,45	0	81	1	1	2	1	2	2	2	1
12			1	2	4	18	10	5,5	3,12	322,25	1	79
12			1	2	5	14	10	7,5	2,94	341,36	3	82	1	1	2	2	2	2	2	1
13	0	26	0	2	1	14	15	4,5	3,10	324,39	3	76	1	2	1	1	1	1	1	1	6,3	3,5	1,0	2,5	2,0	2,0	23:02:00	22:16:00	0:-46:00
13			0	2	2	23	11	6,0	2,90	347,39	4	81
13			0	2	3	25	10	7,0	2,77	354,46	8	75	2	2	3	4	4	3	3	2
13			0	2	4	13	18	9,0	2,70	358,61	12	70
13			0	2	5	18	18	9,0	2,49	353,25	23	67	2	2	4	4	4	4	4	3
13			1	1	1	18	13	8,0	3,12	328,32	0	77	3	1	3	2	2	2	3	1	3,1	4,0	7,0	4,0	6,0	3,0	22:23:00
13			1	1	2	17	12	7,0	3,03	331,66	3	68
13			1	1	3	22	10	6,5	2,79	351,99	8	74	2	1	3	2	3	2	2	1
13			1	1	4	20	11	7,5	2,78	349,71	9	73
13			1	1	5	20	11	7,5	2,81	351,43	7	70	1	1	2	2	4	2	4	1
14	0	20	0	2	1	16	11	4,0	2,54	352,82	25	66	3	3	2	2	2	1	1	1	4,8	5,0	2,0	6,5	4,0	4,5	20:58:00
14			0	2	2	15	11	5,0	2,36	357,98	26	61
14			0	2	3	19	10	5,0	2,31	374,28	29	62	2	3	3	3	3	3	3	2
14			0	2	4	13	11	6,5	2,34	400,36	24	64
14			0	2	5	12	10	8,0	3,02	331,61	7	66	3	3	3	3	3	3	3	3
14			1	1	1	24	17	6,0	3,13	310,81	11	67	3	2	3	3	3	3	3	2	2,6	3,5	6,0	6,5	5,0	3,5	22:18:00	21:37:00	0:-41:00
14			1	1	2	21	15	7,0	3,00	325,01	9	70
14			1	1	3	21	12	7,5	2,83	345,89	12	72	3	3	4	4	4	4	4	2
14			1	1	4	12	12	8,0	2,45	372,64	26	72
14			1	1	5	11	17	9,0	2,59	353,38	21	65	3	4	4	4	4	4	4	4
15	1	27	0	1	1	33	11	3,5	3,72	271,23	0	88	2	1	3	2	2	1	1	1	2,6	6,5	4,0	3,5	4,0	3,5
15			0	1	2	24	10	5,5	3,66	274,47	1	81
15			0	1	3	17	11	7,0	3,54	286,00	1	85	2	1	3	3	3	3	3	2
15			0	1	4	16	10	8,5	3,13	320,13	5	79
15			0	1	5	21	10	7,0	3,27	309,41	1	82	2	1	3	3	4	3	4	2
15			1	2	1	21	10	6,0	3,74	270,21	0	86	2	1	3	3	2	1	1	1	3,4	4,0	6,0	7,0	4,0	3,5
15			1	2	2	15	10	7,0	3,44	291,68	2	82
15			1	2	3	13	10	8,0	3,23	299,53	8	80	1	1	3	3	4	3	3	1
15			1	2	4	12	10	8,0	2,95	330,84	9	73
15			1	2	5	11	10	9,0	3,00	322,89	8	82	1	1	4	4	4	3	2	1
16	1	20	0	1	1	27	10	5,5	3,02	335,52	0	77	1	1	1	1	1	1	1	1	6,1	7,0	1,0	3,0	4,0	6,5	22:01:00	21:48:00	0:-13:00
16			0	1	2	21	10	6,5	3,02	334,70	1	87
16			0	1	3	16	10	7,0	3,02	336,62	1	78	1	2	2	2	2	2	2	1
16			0	1	4	14	10	7,0	2,74	364,83	6	86
16			0	1	5	17	10	4,5	2,90	349,58	5	86	1	2	3	2	3	3	3	1
16			1	2	1	18	10	4,5	3,11	322,12	3	85	1	1	1	1	2	2	2	1	4,9	6,5	6,5	5,5	4,0	6,0	21:01:00
16			1	2	2	13	10	6,0	3,11	325,22	0	86
16			1	2	3	15	10	4,5	2,98	341,73	2	91	1	1	1	1	2	2	2	1
16			1	2	4	16	10	4,5	3,19	319,65	2	88
16			1	2	5	20	10	4,0	3,06	327,04	4	92	1	1	2	2	3	2	3	1
17	0	22	0	2	1	17	12	4,0	2,46	378,42	21	70	1	1	1	1	2	2	1	1	4,4	3,0	1,0	3,0	3,0	3,5	21:15:00	21:31:00	00:16:00
17			0	2	2	15	13	6,0	2,71	363,75	8	58
17			0	2	3	15	14	6,5	2,54	385,73	12	70	1	1	2	1	3	2	2	1
17			0	2	4	11	12	8,5	1,85	408,68	50	61
17			0	2	5	10	11	9,0	2,10	394,43	34	68	1	1	3	2	4	3	3	2
17			1	1	1	21	15	7,5	2,56	381,10	10	68	2	1	2	2	2	2	2	1	3,1	2,5	6,5	3,0	4,0	1,0	21:31:00	23:51:00	02:20:00
17			1	1	2	13	11	8,0	2,01	423,57	40	61
17			1	1	3	12	12	8,0	2,32	409,14	11	69	2	1	3	2	2	4	4	3
17			1	1	4	11	13	8,0	1,56	421,22	59	54
17			1	1	5	12	10	8,0	1,77	387,95	46	56	2	1	4	3	4	4	4	3
18	0	24	0	1	1	29	10	5,5	3,30	307,31	0	86	1	1	2	1	2	2	2	3	4,5	2,5	3,0	2,5	4,0	4,5	21:53:00	23:01:00	01:08:00
18			0	1	2	21	10	6,0	3,26	312,86	0	80
18			0	1	3	18	13	8,0	3,23	312,74	3	85	2	3	3	3	4	3	3	3
18			0	1	4	17	12	8,0	3,08	325,66	3	83
18			0	1	5	13	14	8,5	3,12	323,97	3	81	3	4	4	3	4	4	4	3
18			1	2	1	31	10	3,5	3,37	300,81	0	89	1	1	1	2	1	1	1	1	3,1	2,5	5,5	5,0	4,5	3,5	22:52:00
18			1	2	2	25	10	4,5	3,37	302,36	0	86
18			1	2	3	21	11	5,5	3,43	297,28	0	81	1	2	2	1	2	2	2	2
18			1	2	4	25	11	6,5	3,22	311,97	2	76
18			1	2	5	22	11	7,0	3,07	325,54	4	80	2	2	3	2	3	3	3	2
19	0	21	0	1	1	23	12	4,5	2,66	363,90	12	84	1	2	2	2	2	2	2	1	6,3	5,5	4,0	4,0	4,5	4,0	20:43:00	21:17:00	00:34:00
19			0	1	2	14	10	8,5	2,33	392,95	29	81
19			0	1	3	10	10	8,0	2,11	408,85	35	65	2	3	4	3	4	4	4	3
19			0	1	4	10	10	8,5	2,08	409,55	29	74
19			0	1	5	12	10	7,0	2,21	398,96	35	75	2	2	2	3	3	3	3	3
19			1	2	1	20	17	5,0	2,70	367,63	9	87	1	1	2	2	2	2	2	2	4,1	4,0	4,5	5,5	4,5	4,0		21:17:00
19			1	2	2	14	17	6,0	2,43	394,95	15	84
19			1	2	3	16	15	4,5	3,38	360,84	6	86	1	1	2	2	2	2	2	2
19			1	2	4	14	15	6,0	2,59	372,79	12	86
19			1	2	5	12	12	7,0	2,62	380,74	7	85	1	1	2	2	3	3	3	2
20	0	22	0	1	1	40	18	4,5	3,10	327,64	3	68	4	1	4	4	2	4	4	4	1,8	3,0	4,0	4,5	7,0	1,0	21:28:00	21:01:00	0:-27:00
20			0	1	2	42	16	5,0	2,75	358,48	8	72
20			0	1	3	32	20	7,0	2,05	404,92	34	52	3	3	4	4	4	3	3	3
20			0	1	4	21	17	8,5	1,30	397,85	50	52
20			0	1	5	30	13	7,0	1,76	391,19	45	33	3	1	4	4	4	4	4	4
20			1	2	1	35	23	4,0	2,77	359,31	7	69	1	1	1	1	2	2	2	2	4,8	3,0	4,0	4,5	4,5	1,5
20			1	2	2	29	24	5,0	2,41	393,98	31	74
20			1	2	3	23	14	6,5	3,38	373,10	16	72	3	2	3	2	3	3	4	2
20			1	2	4	18	14	8,5	1,55	362,38	46	56
20			1	2	5	12	14	9,0	1,54	376,54	54	60	4	3	4	4	4	4	4	4
21	0	20	0	2	1	26	10	5,0	3,56	286,04	1	67	1	2	3	3	2	4	1	2	2,5	3,0	3,5	6,0	4,5	3,0	21:03:00
21			0	2	2	18	11	7,5	3,33	306,74	2	75
21			0	2	3	15	11	8,0	3,19	315,54	4	74	2	2	3	3	3	3	3	2
21			0	2	4	13	12	9,0	2,66	334,02	27	69
21			0	2	5	13	11	8,5	3,15	311,48	10	72	2	3	4	4	4	3	3	2
21			1	1	1	23	12	5,0	3,85	263,84	0	77	2	1	2	2	1	3	2	2	2,9	3,0	4,0	3,0	3,0	3,5	20:10:00	21:08:00	00:58:00
21			1	1	2	16	10	7,0	3,58	281,82	1	79
21			1	1	3	12	11	8,0	3,58	283,91	1	72	2	2	2	1	3	3	3	1
21			1	1	4	12	11	8,0	3,26	311,01	4	70
21			1	1	5	10	11	9,0	3,29	305,08	5	69	3	2	3	3	3	3	3	3
22	0	22	0	2	1	34	11	5,5	3,61	282,20	0	82	1	1	2	1	1	2	1	3	5,6	3,5	1,0	2,5	2,7	5,5	23:21:00	25:00:00	01:39:00
22			0	2	2	25	10	5,0	3,55	286,93	1	87
22			0	2	3	24	10	7,0	3,38	302,20	1	78	1	1	2	1	2	3	2	3
22			0	2	4	18	10	7,5	3,31	309,11	1	81
22			0	2	5	13	11	9,0	2,79	350,07	10	79	2	2	2	1	3	4	4	3
22			1	1	1	35	11	5,5	3,83	264,25	0	84	1	2	2	2	1	2	1	2	4,0	5,0	5,5	3,5	6,0	5,0	22:17:00	24:41:00	02:24:00
22			1	1	2	23	10	7,0	3,63	279,03	0	79
22			1	1	3	16	11	6,5	3,49	291,83	0	79	2	2	2	2	2	3	3	2
22			1	1	4	16	11	7,5	3,30	311,06	1	80
22			1	1	5	12	12	9,0	3,12	323,03	4	79	2	2	3	3	3	4	4	4
23	0	23	0	1	1	25	11	6,0	3,18	319,66	1		1	2	1	1	2	1	1	2	3,6	3,0	3,0	1,5	3,5	1,0	21:08:00	21:01:00	0:-7:00
23			0	1	2	15	11	7,0	3,13	325,47	3	71
23			0	1	3	17	12	7,0	2,96	339,85	4	74	2	1	2	2	3	3	3	2
23			0	1	4	15	13	7,0	2,64	369,67	11	74
23			0	1	5	12	13	7,0	2,64	360,95	18	75	3	1	2	2	3	3	3	2
24	0	22	1	1	1	20	15	5,5	3,51	288,02	0	91	2	1	3	3	2	2	2	1	2,5	3,5	6,0	3,0	4,0	2,0	21:10:00	22:04:00	00:54:00
24			1	1	2	17	10	7,5	3,47	290,39	1	84
24			1	1	3	15	11	8,5	3,11	309,53	10	85	2	1	3	2	4	3	3	3
24			1	1	4	12	11	9,0	2,63	332,33	22	77
24			1	1	5	16	10	8,5	2,57	340,41	21	66	1	2	2	2	4	3	3	3
25	0	21	0	2	1	31	15	7,0	3,09	327,69	3	83	2	2	3	3	3	3	3	3	2,8	3,5	2,0	6,5	4,5	2,0	22:06:00	22:36:00	00:30:00
25			0	2	2	22	19	8,5	2,71	358,09	9	84
25			0	2	3	19	12	8,5	2,37	390,16	22	72	4	3	4	4	4	4	4	2
25			0	2	4	15	16	9,0	2,39	370,62	28	74
25			0	2	5	27	13	7,5	2,38	363,44	28	74	3	3	3	3	4	4	4	2
25			1	1	1	26	17	7,0	3,05	328,32	6	81	2	1	3	3	3	3	2	1	3,9	3,5	6,0	4,5	3,0	2,5	21:46:00
25			1	1	2	24	16	7,5	2,76	352,64	11	77
25			1	1	3	30	11	5,5	3,00	333,13	7	81	2	1	3	3	3	3	2	1
25			1	1	4	21	18	8,5	2,56	366,00	21	76
25			1	1	5	28	13	5,5	2,74	346,12	17	77	2	2	4	3	4	2	2	2
26	0	21	0	2	1	16	10	5,5	2,90	350,24	1	79	3	2	3	3	1	2	2	1	1,6	3,5	4,5	6,0	5,0	1,0	23:17:00	24:05:00	00:48:00
26			0	2	2	14	10	7,5	2,81	358,20	2	75
26			0	2	3	13	10	8,5	2,66	370,98	9	71	1	3	3	3	4	3	4	1
26			0	2	4	11	10	9,0	2,47	389,25	15	71
26			0	2	5	11	10	9,0	2,80	352,89	10	79	3	3	3	3	3	3	3	2
26			1	1	1	27	11	5,0	3,03	333,22	1	81	3	2	3	3	2	2	2	2	1,8	4,5	6,0	6,5	5,5	1,0	22:15:00	24:42:00	02:27:00
26			1	1	2	19	11	7,0	2,90	351,83	0	73
26			1	1	3	15	11	7,5	3,03	333,97	0	73	3	2	3	3	3	2	3	2
26			1	1	4	12	10	8,0	2,99	337,17	2	77
26			1	1	5	13	10	8,0	2,88	350,13	2	75	3	2	3	3	3	2	3	2
27	0	19	1	1	1	19	10	6,0	3,16	319,01	1	79	1	3	1	1	2	1	1	1	4,0	5,0	7,0	5,0	5,0	5,0	22:49:00	27:02:00	04:13:00
27			1	1	2	18	10	6,0	3,22	312,56	1	77
27			1	1	3	23	10	7,0	3,32	302,22	2	85	1	1	2	2	2	1	2	2
27			1	1	4	21	10	7,0	3,38	297,94	0	85
27			1	1	5	20	10	7,0	3,29	306,48	2	87	1	2	2	1	2	2	3	1
28	1	23	0	2	1	24	10	3,5	3,37	301,86	0	79	1	1	2	2	2	1	1	1	3,3	3,5	1,5	4,5	3,0	1,5	21:12:00	24:03:00	02:51:00
28			0	2	2	17	10	6,5	2,95	341,58	4	81
28			0	2	3	12	11	8,5	2,53	375,10	14	80	2	2	4	4	4	3	4	2
28			0	2	4	10	10	9,0	2,35	387,00	23	76
28			0	2	5	12	10	9,0	2,28	391,08	26	78	1	2	4	4	4	3	4	2
28			1	1	1	32	10	6,0	3,60	278,67	2	87	1	1	1	1	2	1	1	1	3,4	5,0	4,0	5,0	5,0	3,0	22:08:00	25:06:00	02:58:00
28			1	1	2	24	10	6,0	3,57	285,91	1	79
28			1	1	3	18	10	7,5	3,36	302,00	1	79	1	3	2	2	3	3	3	1
28			1	1	4	16	11	7,5	3,12	327,90	3	81
28			1	1	5	17	10	7,0	3,20	310,92	6	81	2	2	2	2	2	3	3	1
29	0	20	0	1	1	32	13	5,0	2,96	333,55	8	80	2	3	2	2	2	3	3	3	3,6	4,0	1,0	4,0	3,0	3,0	24:01:00	23:45:00	0:-16:00
29			0	1	2	26	11	5,0	2,99	336,49	4	78
29			0	1	3	22	10	6,5	2,79	354,55	8	83	2	3	3	3	2	2	3	2
29			0	1	4	22	12	7,5	2,54	363,35	18	77
29			0	1	5	20	11	9,0	2,66	364,88	12	76	3	3	3	3	3	3	3	3
29			1	2	1	14	12	5,5	2,78	350,63	11	80	2	3	3	3	3	3	2	3	2,1	2,5	6,5	3,0	4,5	2,5	24:08:00
29			1	2	2	10	12	7,0	2,72	349,04	13	78
29			1	2	3	10	12	7,5	2,57	369,75	15	78	3	4	4	4	4	4	4	4
29			1	2	4	10	12	7,0	2,50	373,69	20	81
29			1	2	5	10	12	6,0	2,27	381,84	29	85	3	4	3	3	3	4	4	3
30	0	20	0	2	1	30	12	7,5	2,66	368,88	8	75	1	1	3	3	3	3	3	1	3,1	4,0	1,0	4,0	4,0	2,5	19:05:00
30			0	2	2	17	10	8,0	2,30	400,72	19	73
30			0	2	3	11	10	8,5	2,36	400,11	15	76	2	1	4	4	4	4	4	1
30			0	2	4	10	11	9,0	2,54	419,11	35	53
30			0	2	5	10	11	9,0	1,93	385,72	39	59	2	1	4	4	4	4	4	1
30			1	1	1	36	10	2,0	3,24	311,66	0	74	1	1	1	1	1	1	1	1	4,3	2,5	6,5	5,0	4,5	2,5	19:37:00
30			1	1	2	27	10	5,5	3,06	330,80	2	71
30			1	1	3	19	11	6,0	2,82	358,98	2	80	1	1	1	1	1	3	2	1
30			1	1	4	15	11	7,5	2,86	344,81	9	78
30			1	1	5	16	12	8,5	2,66	365,48	10	80	2	2	1	2	2	3	3	1
31	1	22	0	2	1	24	10	6,0	2,99	339,77	3	82	1	1	3	3	3	2	2	3	4,1	3,0	2,0	4,0	3,0	3,5	20:57:00	20:47:00	0:-10:00
31			0	2	2	17	10	8,5	1,62	404,11	46	62
31			0	2	3	13	10	8,5	1,49	359,64	51	34	1	2	3	3	4	3	4	2
31			0	2	4	17	10	8,5	1,28	383,70	49	48
31			0	2	5	13	10	9,0	1,10	379,56	51	53	2	2	4	4	4	4	4	4
31			1	1	1	24	11	7,5	2,96	340,16	4	79	1	1	2	2	3	2	2	2	4,4	4,0	5,5	3,5	3,5	4,5	19:34:00	20:28:00	00:54:00
31			1	1	2	22	10	5,5	2,92	340,51	4	73
31			1	1	3	21	10	7,0	3,03	320,86	12	81	1	2	3	3	3	3	3	2
31			1	1	4	17	10	8,0	2,33	356,86	31	64
31			1	1	5	12	11	9,0	2,28	375,55	31	69	1	1	3	3	3	3	3	2
32	0	20	0	1	1	30	16	5,5	2,92	346,59	4	71	2	1	2	2	3	3	3	2	2,9	4,5	2,0	2,5	4,0	2,0	19:49:00	23:08:00	03:19:00
32			0	1	2	20	11	3,5	2,63	367,72	13	69
32			0	1	3	16	11	7,0	2,26	394,14	29	59	4	1	4	4	3	4	4	2
32			0	1	4	10	15	9,0	2,20	401,33	34	66
32			0	1	5	13	18	8,5	2,11	389,53	38	57	3	2	4	4	4	4	4	2
32			1	2	1	36	19	3,0	2,79	356,67	8	70	3	1	3	3	1	4	3	2	3,0	5,0	6,5	6,5	6,5	4,0	21:16:00	21:15:00	0:-1:00
32			1	2	2	28	11	5,5	2,49	378,00	18	67
32			1	2	3	28	11	5,5	2,85	344,14	8	58	3	2	3	4	1	3	3	1
32			1	2	4	25	11	6,5	1,83	400,48	41	61
32			1	2	5	11	13	8,0	1,94	413,53	43	65	4	3	4	4	3	4	4	1
33	0	23	0	1	1	39	10	2,5	3,19	317,53	2	72	1	1	2	1	1	1	1	1	4,1	4,0	2,5	2,0	2,5	4,0
33			0	1	2	29	11	7,0	2,59	362,96	17	59
33			0	1	3	32	11	6,5	2,34	384,47	24	56	1	3	3	2	3	4	4	2
33			0	1	4	19	12	9,0	3,82	360,75	36	34
33			0	1	5	26	10	4,5	2,43	380,00	20	64	2	3	3	4	4	3	3	4
33			1	2	1	35	12	1,5	2,64	367,95	11	59	1	2	1	1	1	1	1	1	4,3	5,0	6,0	5,0	5,0	5,5	19:23:00	20:49:00	01:26:00
33			1	2	2	44	15	2,5	2,69	359,27	13	63
33			1	2	3	48	10	1,0	2,53	388,41	12	64	1	2	1	1	1	2	1	2
33			1	2	4	42	12	2,0	2,36	399,39	22	61
33			1	2	5	43	12	2,0	2,49	385,14	13	68	1	3	3	2	2	2	1	3
34	0	25	1	1	1	28	14	4,5	3,43	294,26	0	82	1	1	2	1	2	2	2	1	5,5	5,0	5,0	2,5	4,0	5,5	22:01:00	23:28:00	01:27:00
34			1	1	2	24	12	5,5	3,24	310,51	2	80
34			1	1	3	19	11	7,5	3,19	324,38	5	78	1	1	2	1	2	3	3	2
34			1	1	4	16	13	7,5	3,28	310,60	1	78
34			1	1	5	19	13	8,0	2,99	329,51	7	81	2	2	2	1	2	2	2	1
